# Supplementary material for: Distinct neuron populations for simple and compound calls in the primary auditory cortex of awake marmosets
Source: Natl Sci Rev. 2021 Jul 12;8(11):nwab126. doi: 10.1093/nsr/nwab126 (PMC8645005; doi:10.1093/nsr/nwab126)
Supplement: nwab126_Supplemental_Files [file nwab126_supplemental_files.zip]

Archive with 7 entries (7 files):
- Supplementary data revision0608.docx
- Supplementary Video 1.mp4
- Supplementary Video 2.mp4
- Supplementary Video 3.mp4
- Supplementary Video 4.mp4
- Supplementary Video 5.mp4
- SupplementaryData_Methods_Final0608.docx
